# Supplementary material for: Effects of Lidocaine-Derived Organic Compounds on Eosinophil Activation and Survival
Source: Molecules. 2023 Jul 27;28(15):5696. doi: 10.3390/molecules28155696 (PMC10420271; doi:10.3390/molecules28155696)
Supplement: Supplementary file 1 [file molecules-28-05696-s001.zip]

Archive with 1 entries (1 files):
- molecules-2514475-supplementary.pdf
